# Supplementary material for: Microwave-Assisted Hydrodistillation of Hop (Humulus lupulus L.) Terpenes: A Pilot-Scale Study
Source: Foods. 2021 Nov 7;10(11):2726. doi: 10.3390/foods10112726 (PMC8625699; doi:10.3390/foods10112726)
Supplement: Supplementary file 1 [file foods-10-02726-s001.zip]

Archive with 1 entries (1 files):
- foods-1413636-supplementary.pdf
